# Supplementary material for: Standardized Patient Simulation Using SBIRT (Screening, Brief Intervention, and Referral for Treatment) as a Tool for Interprofessional Learning
Source: MedEdPORTAL. 2020 Sep 11;16:10955. doi: 10.15766/mep_2374-8265.10955 (PMC7485913; doi:10.15766/mep_2374-8265.10955)
Supplement: Supplementary file 1 — Educational Objectives.docxAdministrative Instructions Prior to Session.docxStudent Overview of SBIRT Components - Email Prior.docxStudent Prep - ADEPT Video.mp4AUDIT Screening Tool - Email and Print.docxDemonstration - SBIRT Colorado.mp4Faculty Overview and Agenda.docxSBIRT Slides for Live Session.pptxFaculty Script for Slide Presentation.docxSBIRT Pocket Card - Print.pdfStudent Agenda - Print.docxPeer Role-Play Case 1-Print ORANGE-Observer.docxPeer Role-Play Case 1-Print ORANGE-Patient.docxPeer Role-Play Case 1-Print ORANGE-Provider.docxPeer Role-Play Case 2-Print BLUE-Observer.docxPeer Role-Play Case 2-Print BLUE-Patient.docxPeer Role-Play Case 2-Print BLUE-Provider.docxPeer Role-Play Case 3-Print GREEN-Observer.docxPeer Role-Play Case 3-Print GREEN-Patient.docxPeer Role-Play Case 3-Print GREEN-Provider.docxSP Case Jamie Quimby.docxSP AUDIT Screen Jamie Quimby.pdfSP Case Pat Stewart.docxSP AUDIT Screen Pat Stewart.pdfEvaluation Tool.docx [file mep_2374-8265.10955-s001.zip]

Archive with 26 entries (26 files):
- A. Educational Objectives.docx
- B. Administrative Instructions Prior to Session.docx
- C. Student Overview of SBIRT Components - Email Prior.docx
- D. Student Prep - ADEPT Video.mp4
- E. AUDIT Screening Tool - Email and Print.docx
- F. Demonstration - SBIRT Colorado.mp4
- G. Faculty Overview and Agenda.docx
- H. SBIRT Slides for Live Session.pptx
- I. Faculty Script for Slide Presentation.docx
- J. SBIRT Pocket Card - Print.pdf
- K. Student Agenda - Print.docx
- L. Peer Role-Play Case 1-Print ORANGE-Observer.docx
- M. Peer Role-Play Case 1-Print ORANGE-Patient.docx
- N. Peer Role-Play Case 1-Print ORANGE-Provider.docx
- O. Peer Role-Play Case 2-Print BLUE-Observer.docx
- P. Peer Role-Play Case 2-Print BLUE-Patient.docx
- Q. Peer Role-Play Case 2-Print BLUE-Provider.docx
- R. Peer Role-Play Case 3-Print GREEN-Observer.docx
- S. Peer Role-Play Case 3-Print GREEN-Patient.docx
- T. Peer Role-Play Case 3-Print GREEN-Provider.docx
- U. SP Case Jamie Quimby.docx
- V. SP AUDIT Screen Jamie Quimby.pdf
- W. SP Case Pat Stewart.docx
- X. SP AUDIT Screen Pat Stewart.pdf
- Y. Evaluation Tool.docx
- _Educational_Summary_Report_10955.pdf
